# Supplementary material for: Shading Shapes Phyllosphere and Rhizosphere Bacterial Communities in Seedlings of the Karst Endangered Plant Malania oleifera
Source: Microorganisms. 2026 Jun 29;14(7):1421. doi: 10.3390/microorganisms14071421 (PMC13414226; doi:10.3390/microorganisms14071421)
Supplement: Supplementary file 1 [file microorganisms-14-01421-s001.zip]

Archive with 1 entries (1 files):
- microorganisms-4353809-supplementary.xlsx
