# Supplementary material for: Shading Shapes Phyllosphere and Rhizosphere Bacterial Communities in Seedlings of the Karst Endangered Plant Malania oleifera
Source: Microorganisms. 2026 Jun 29;14(7):1421. doi: 10.3390/microorganisms14071421 (PMC13414226; doi:10.3390/microorganisms14071421)
Supplement: Supplementary file 1 [file microorganisms-14-01421-s001.zip › microorganisms-4353809-supplementary.xlsx]

## Sheet: S1
Table S1. Pairwise comparisons of Shannon and Chao indices among phyllosphere bacterial communities of Malania oleifera seedlings under different light treatments
Alpha-diversity index	Comparison	P value	Significance
Shannon	L1_L vs L2_L	0.1314	ns
Shannon	L1_L vs L3_L	0.0033	**
Shannon	L1_L vs L4_L	＜0.001	***
Shannon	L1_L vs W_L	0.1437	ns
Shannon	L2_L vs L3_L	＜0.001	***
Shannon	L2_L vs L4_L	＜0.001	***
Shannon	L2_L vs W_L	0.0314	*
Shannon	L3_L vs L4_L	0.0162	*
Shannon	L3_L vs W_L	＜0.001	***
Shannon	L4_L vs W_L	＜0.001	***
Chao	L1_L vs L2_L	0.0049	**
Chao	L1_L vs L3_L	＜0.001	***
Chao	L1_L vs L4_L	＜0.001	***
Chao	L1_L vs W_L	＜0.001	***
Chao	L2_L vs L3_L	0.0112	*
Chao	L2_L vs L4_L	0.0046	**
Chao	L2_L vs W_L	0.013	*
Chao	L3_L vs L4_L	0.0049	**
Chao	L3_L vs W_L	0.0341	*
Chao	L4_L vs W_L	0.0061	**

## Sheet: S2
Table S2 Pairwise comparisons of Shannon and Chao indices among rhizosphere bacterial communities of Malania oleifera seedlings under different light treatments
Alpha-diversity index	Comparison	P value	Significance
Shannon	L1_RS vs L2_RS	0.084	ns
Shannon	L1_RS vs L3_RS	0.9576	ns
Shannon	L1_RS vs L4_RS	0.012	*
Shannon	L1_RS vs W_RS	0.006	**
Shannon	L2_RS vs L3_RS	0.394	ns
Shannon	L2_RS vs L4_RS	0.011	*
Shannon	L2_RS vs W_RS	0.009	**
Shannon	L3_RS vs L4_RS	0.014	*
Shannon	L3_RS vs W_RS	0.004	**
Shannon	L4_RS vs W_RS	0.019	*
Chao	L1_RS vs L2_RS	0.0396	*
Chao	L1_RS vs L3_RS	0.2479	ns
Chao	L1_RS vs L4_RS	0.3186	ns
Chao	L1_RS vs W_RS	0.2204	ns
Chao	L2_RS vs L3_RS	0.0614	ns
Chao	L2_RS vs L4_RS	0.0116	*
Chao	L2_RS vs W_RS	0.0036	**
Chao	L3_RS vs L4_RS	0.6687	ns
Chao	L3_RS vs W_RS	0.0312	*
Chao	L4_RS vs W_RS	0.0069	**

## Sheet: S3
Table S3 Weighted NSTI values for PICRUSt2 functional prediction of phyllosphere and rhizosphere bacterial communities.
Sample type	Group	weighted_NSTI
Phyllosphere	L1_L_1	0.127789
Phyllosphere	L1_L_2	0.132085
Phyllosphere	L1_L_3	0.129163
Phyllosphere	L2_L_1	0.050719
Phyllosphere	L2_L_2	0.0519356
Phyllosphere	L2_L_3	0.0512056
Phyllosphere	L3_L_1	0.082558
Phyllosphere	L3_L_2	0.099446
Phyllosphere	L3_L_3	0.0923531
Phyllosphere	L4_L_1	0.105524
Phyllosphere	L4_L_2	0.113875
Phyllosphere	L4_L_3	0.110869
Phyllosphere	W_L_1	0.144496
Phyllosphere	W_L_2	0.101846
Phyllosphere	W_L_3	0.126583
Rhizosphere-COG	L1_RS_1	0.337893
Rhizosphere-COG	L1_RS_2	0.288247
Rhizosphere-COG	L1_RS_3	0.308106
Rhizosphere-COG	L2_RS_1	0.284552
Rhizosphere-COG	L2_RS_2	0.282648
Rhizosphere-COG	L2_RS_3	0.28394
Rhizosphere-COG	L3_RS_1	0.290752
Rhizosphere-COG	L3_RS_2	0.365365
Rhizosphere-COG	L3_RS_3	0.338504
Rhizosphere-COG	L4_RS_1	0.262813
Rhizosphere-COG	L4_RS_2	0.164193
Rhizosphere-COG	L4_RS_3	0.233227
Rhizosphere-COG	W_RS_1	0.227829
Rhizosphere-COG	W_RS_2	0.284761
Rhizosphere-COG	W_RS_3	0.264265
